# Supplementary material for: Releasing Bioactive Compounds from Brown Seaweed with Novel Cold-Adapted Alginate Lyase and Alcalase
Source: Mar Drugs. 2023 Mar 27;21(4):208. doi: 10.3390/md21040208 (PMC10142901; doi:10.3390/md21040208)
Supplement: Supplementary file 1 [file marinedrugs-21-00208-s001.zip]

Archive with 1 entries (1 files):
- marinedrugs-2170976-supplementary.pdf
